# Supplementary material for: Yield of community-based tuberculosis targeted testing and treatment in foreign-born populations in the United States: A systematic review
Source: PLoS One. 2017 Aug 7;12(8):e0180707. doi: 10.1371/journal.pone.0180707 (PMC5546677; doi:10.1371/journal.pone.0180707)
Supplement: S4 File — (XLSX) [file pone.0180707.s004.xlsx]

## Sheet: Sheet1
Author (Last name)	Pub year	Study design	Project duration	Study setting	Target population	Eligibility criteria	Recruitment method	# of recruitment sites	Type of recruitment/initial contact sites	Type of testing site	Type of site test results read	Type of fixed site where recruitment happened	Date recruitment started	Date recruitment ended	Sampling/ recruitment duration	Improving Recruitment (strategies used)	Health fair	Multiligual staff or interpreters	Peer or cultually competent staff	Drop-in, extended or convenient hours	Follow-up for no-shows	Foreign language education materials	Combine recuitment and testing	Onsite evaluation of TST+	Advertising or marketing	Community or CBO input or partnership	Easily accessible testing location	Door to door outreach	Incentives	Incentive provided in addtion to free testing itself?	Type of incentive	Incentive amount	Operational limitation	% FB ( if mixed)	Demographic charactrsitics of sample	% Children	# Target pop	# Reached	# Refusals	# Recruited	# Consented	# tested	# test read	# tested (+)	# CXR	# offered LTBI Tx	# Started Tx	# completed Tx	COMMENTS
CDC	1986	Single arm cohort	Summer 1984 - Summer 1985	Rural	Migrant farmworkers in the Eastern Shore and Northwestern Virginia	NR	Residence-based (migrant camps)	NR	Mobile	Mobile	Mobile	N/A	June 1984 June 1985 (growing season start)	Sept 1984 Sept 1985 (growing season end)	2 summers (exact dates not reported)	Testing offered at convenient location& time (after work).	0	1	0	1	0	0	0	1	0	1	1	0	0	No	0	0	Transient nature of makes ensuring patient complaince difficult, long working hours make appointments difficult, lack of an interstate tracking system for cases, difficulty ascertaining workers itineraries in advance complicates follow up	NR	NR	Total unknown, 18% of Eastern Shore participants were under age 15.	9962	NR	NR	NR	NR	NR	1263	555	NR	NR	400	NR	None
Desale	2012	Single arm cohort	~ 4 years	Urban	FB Latin Americans in Baltimore, MD	> 18 years old , born in Latin American country	Venue-based (community health center & social fair)	NR	Mobile	Mobile	Mobile	N/A	2006	2010	4 yr	Multilingual staff, Spanish materials, partnering with Hispanic serving CBOs	1	1	0	0	0	1	1	0	0	1	0	0	0	No	N/A	N/A	Language barrier	1	63.5% Males, Born in 14 different Latin American countries, Age > 18 yr, mean age 34 (SD 10.8)	0	470,632 (hispanic in Maryland)	NR	NR	NR	NR	478	391	164	109	NR	84	53	None
D'Lugoff	2003	Single arm cohort	1-2 years	Urban	Immigrant Latin Americans in Baltimore, MD	< 35 years old, recent immigrant of Hispanic origin, no history of TST+, not pregnant	Venue-based (churches & community centers, service agencies, restaurants)	NR	Mobile	Mobile	Mobile	N/A	1997	1998	NR	Multilingual staff, Spanish materials, partnership with Hispanic serving businesses, churches, and agencies	0	1	0	0	0	1	1	0	0	1	1	0	0	No	N/A	N/A	Laguage barrier, lack of defined Hispanic neighborhoods, immigration concerns, culturally derived health beliefs in contrast with Western medicine, inability to afford testing and treatment, lack of familiarity with access points to medical care	1	Mostly (perhaps entirely) Hispanic, All born in Latin American countries, Age <35 (rest NR)	NR	NR	NR	NR	NR	NR	169	136	46	NR	41	27	NR	None
Frees & Polkowski	1992	Single arm cohort	2 months testing + evaluation & treatment	Rural	Migrant farm workers in Immolakee, FL	> 1 years old	Residence-based (migrant camps)	14	Mobile	Mobile	Mobile	N/A	1 Feb 1992	31 Mar 1992	56 days	Testing conducted in camps after working hours	0	0	0	1	0	0	0	0	1	0	1	1	0	No	0	0	Lack of access to and used of health care at government funded migrant clinics, high rates of living away from family, poverty, lack of documentation of legal residence status	0.71	80% Male, 53% Hispanic, Born in 4 countries (Haiti, Mexico, Guatamala, United States), Age > 16 yr	All age 16 or over	NR	518	208	NR	NR	NR	267	118	55	NR	18	NR	None
Gany	2006	Single arm cohort	3 days (recruit & testing) + treatment duration	Urban	Immigrant taxi drivers in New York, NY	NR	Workplace-based (social fair at airport)	1	Mobile	Mobile	Fixed	N/A	July 2002	July 2002	1 day	Multilingual staff, placing and reading test at an easily accessible location with flexible schedule, “drive by” made visits short, phone calls made to those who didn’t come for the test reading on day one	1	1	0	1	1	0	1	0	0	0	1	0	0	No	NR	N/A	Concerns about missed work	0.97	100% Male, Born in 25 different countries, Age > 19 yr	0	NR	NR	NR	NR	NR	123	78	48	31	9	8	4	None
Garcia	1997	Cross-sectional	3 months	Rural	Migrant farm workers in Indiana	> =11 years, residing in target labor camps	Residence-based (farm worker camp)	6	Mobile	Mobile	Mobile	N/A	Jul 1991	Sept 1991	3 mon	Testing offered at convenient location& time (after work)	0	1	0	1	0	0	1	1	0	0	1	0	0	No	N/A	N/A	Medically underserved, fear of deportation	1	67.1% Males, All Born in one country (Mexico), Age > 18 yr	0	9000 (migrant workers Indiana)	595	134	NR	256	NR	157	72	NR	NR	NR	NR	None
Garcia	1997	Single arm cohort	15 months	Rural	Migrant farm workers in Indiana	≥11 years old, residing in target labor camps	Residence-based (farm worker camp)	6	Mobile	Mobile	Mobile	N/A	Jul 1991	Sept 1991	3 mon	Testing in evening hours, door-to door outreach prior to screening, posted leaflets in camps encouraging enrollment in the screening	0	1	0	1	0	0	1	1	0	0	1	0	0	No	0	0	Medically underserved, fear of deportation	0.75	63.3% Male, 97.9% hispanic, Born in 2+ different countries (US, Mexico, "other"), Age > 18 yr, median age 27	0	9000 (migrant workers Indiana)	595	134	347	NR	347	318	90	87	48	NR	2	Manuscript states that 96.5% of those with "previous or newly discovered" TST+ were given chest X ray. Assuming rate is same for previous and newly discovered, 96.5% of 90 is 87.5.
Jacobson	1986	Cross-sectional	~ 6 wk	Rural	Migrant farm in Delmarva penisula	>5 years old, reside in migrant camp, no history of TST+ or active TB	Residence-based (farm worker camp)	33	Mobile	Mobile	Mobile	N/A	25 Jul 1982	6 Sept 1982	~ 6 wk	Study in convenient location	0	0	0	0	0	0	1	1	0	0	1	0	0	No	N/A	N/A	NR	1	67.5% Male, Born in 2+ countries (Haiti, Mexico, "other"), Age > 5	8% ( 5-14)	7,000-10,000 (migrant workers in the Delmarva peninsula)	NR	5-10% overall. Specific # not reported	NR	NR	NR	338	169	NR	NR	NR	NR	None
Jacobson	1986	Cross-sectional	~ 6 weeks	Rural	Migrant farm in Delmarva penisula (MD, DE, & VA)	>5 yearss old, reside in migrant camp, no history of TST+ or active TB	Residence-based (farm worker camp)	33	Mobile	Mobile	Mobile	N/A	25 Jul 1982	6 Sept 1982	~ 6 wk	Study in convenient location	0	0	0	0	0	0	1	1	0	0	1	0	0	No	N/A	N/A	NR	0.52	73% Male; 32% Latino, Born in 4+ countries (Haiti, Mexico, United States, "other"), Age > 5	8% ( 5-14)	7,000-10,000 (migrant workers in the Delmarva peninsula)	est. 855-904	approx 42 - 88	813	813	813	709	261	NR	NR	NR	NR	None
McCurdy	1997	Single arm cohort	3 - 4 months	Rural	Hispanic migrant farm workers in Yolo County, CA	> 1 year old, migrant farmworkers residing in camps, no history of TST+	Residence-based (farm worker camp)	2	Mobile	Mobile	Mobile	N/A	Jul 1995	Sept 1995	1-3 mon (exact unclear)	Bilingual staff, flyers advertising the health fair, mobile CXR clinic	1	1	0	0	0	0	1	1	1	0	1	0	0	No	N/A	N/A	Low socio-economic status, language barrier and migrant lifestyle	1	99.7% born in Mexico (rest NR)	NR	NR	669	200	NR	NR	NR	237	45	NR	NR	NR	NR	None
McCurdy	1997	Single arm cohort	3 - 4 months	Rural	Hispanic migrant farm workers in Yolo County, CA	> 1 year old, migrant farmworkers residing in camps, no history of TST+	Residence-based (farm worker camp)	2	Mobile	Mobile	Mobile	N/A	Jul 1995	Sept 1995	1-3 mon (exact unclear)	Bilingual staff, flyers advertising the health fair, mobile CXR clinic	1	1	0	0	0	0	1	1	1	0	1	0	0	No	N/A	N/A	Low socio-economic status, language barrier and migrant lifestyle	0.73	43.5% Male, Born in 3 countires (US, Mexico, 1 born in "other") , Mean age: 27.9 (SD 17.1)	6.1% < 15	NR	669	200	NR	NR	NR	269	49	34	23	10	9	None
Mooney	2006	Single-arm Cohort	3 to 4 years [2000-2004, from title]	Urban and rural	Foreign born individuals from high TB prevalence countries in Suffolk County, NY	NR	Venue-based (churches, adult education centers, community social services)	NR	Mobile	Mobile	Mobile	N/A	2000	2004	3 to 4 years	Bilingual staff, Involvement of community leaders, testing in various community settings, educational sessions provided, education materials (pamphlets and CDs) in multiple languages; onsite x-ray machine.	0	1	0	0	0	1	1	1	1	1	1	0	1	Yes [but to encourage clinic attendance among those Dx'd w/ LTBI]	Pre-paid phone cards	NR	Medically underserved population, seasonal jobs make lengthy treatment regimens difficult	Assuming 100% (Never explicitly states that no US born persons included, but never mentions any, and repeatedly describes program as serving foreign born)	NR	NR	Approximately 164,000 foreign born residents of Suffolk county, NY [11.2% of 1,468,000]	3310	NR [1,473 "were evaluated for TB", but unclear if any others were interested and excluded b/c not in target pop.]	NR	NR	1341	1303	460	447	NR	385	300	None
Perez-Stable	1986	Cross-sectional	7-8 months	Urban	Latinos in San Francisco, CA	Latino	Advertisement	6	Fixed	Fixed	Fixed	3 health centers, (mobile: two churches and the Dept of public health TB unit)	Aug 1983	Mar 1984	7-8 mon (exact unclear)	Latino staff, highly publicizing screening, screening located within primary Latino community	0	0	1	0	0	0	0	Unclear	1	0	1	0	0	No	N/A	N/A	Language and cultrual barrier, low socio-economic status, and undocumented status of many Latinos	1	Born in 4+ countries (El Salvador, Mexico, Nicaragua, Guatamala,"other"), Age > 20	0	104,300 (Latinos in San Francisco)	NR	NR	NR	NR	NR	794	548	NR	NR	NR	NR	None
Perez-Stable	1986	Single arm cohort	7-8 months	Urban	Latinos in San Francisco, CA	Latino	Advertisement	6	Fixed	Fixed	Fixed	3 health centers, (mobile: two churches and the Dept of public health TB unit)	Aug 1983	Mar 1984	7-8 mon (exact unclear)	Latino staff, highly publicizing screening, screening located within primary Latino community	0	0	1	0	0	0	0	Unclear	1	0	1	0	0	No	0	0	Language barrier, low socio-economic status, cultural barrier, undocumented status of many Latinos	0.66	44% Male, Born in 5+ countries (El Salvador, Mexico, Nicaragua, Guatamala, United States, "other"), Age > 20 Mean age 22.4	34% < 10 18% (10-19)	104,300 (Latinos in San Francisco)	NR	NR	NR	NR	2193	1871	639	590	425	NR	NR	None
Poss	2000	Cross-sectional	NR	Rural	Mexican & Mexican-American migrant farm workers, Orleans & Monroe County, NY	No history of TST+ or active TB	Residence-based (farm worker camp)	20	Mobile	Mobile	Mobile	N/A	May 1997	Sept 1997	4-5 mon	Peer migrant bilingual/bicultural staff, project activities in the migrant camps (except CXR); Spanish materials	0	1	1	0	0	1	0	0	0	0	1	0	1	Yes	goods (baseball cap)	NR	Migrant lifestyle	93%	79.6% Male, Age 18+, Mean age 29 (SD 10.7)	0	NR	206	NR	NR	NR	152	149	44	NR	NR	NR	NR	None
Poss	1997	Cross-sectional	15 months	Rural	Migrant farm workers in Orleans & Monroe County, NY	NR	Venue based (farm worker camp)	NR	Fixed	Fixed	Fixed	Farm worker camp	Jun 1994 Jun 1995	Aug 1994 Aug 1995	6 mon	Bilingual staff, Outreach team from community, testing at migrant camp, provided education about TB and testing, advertised screening in Spanish	0	1	1	0	0	0	1	0	1	0	1	0	0	No	N/A	N/A	Lack of health insurance, language and cultural differences, uncertain immigration status, fear of deportation, different interpretations of health and illness	NR	1995: 99% Hispanic (rest NR)	0	NR	NR	NR	NR	NR	NR	371	144	NR	NR	NR	NR	None
Simmons	1989	Single arm cohort	NR	Rural	Hispanic migrants in Surry County, NC	Resided in Surry County July 1, 1988 - Sept 30, 1988	Workplace-based and venue-based (social gathering areas)	NR	Mobile	Mobile	Mobile	N/A	1 Jul 1988	30 Sept 1988	92 days	Testing in workplaces and social gathering areas, bilingual pamphlet, testing process explainedby interpreter or public health nurse.	0	1	0	0	0	0	1	0	0	0	1	0	0	No	N/A	N/A	None specifically mentioned but implicitly, language barrier and long working hours	43 - 52%	89% Male (Rest NR)	17% age 19 or younger	NR	461	23	438	438	438	435	135	NR	71	NR	NR	None
Trapé-Cardoso	2009	Single arm cohort	Growing season	Rural	Migrant farm workers in connecticut farms	No history of TST+ or TB treatment	Residence-based (farm worker barracks)	1	Mobile	Mobile	Mobile	N/A	2005	2005	Growing season (duration NR)	Bilingual staff, convenient (on-site) testing location, outreach, education	0	1	0	0	0	0	1	1	0	0	1	0	0	No	N/A	N/A	Lack of access to healthcare	> 96%	100% male, Born in 1+ countries (96% Born in Mexico), Mean Age 28.7 (SD 8.2)	0 (all > 16)	130 (residents of barracks)	130	NR	79	57	57	57	15	0	0	0	0	None of those who tested positive followed up with the community health center to which they had been referred, but some may have sought further evaluation and treatment elsewhere. It does not appear that the program offered chest x-rays in the field.
Wieland	2011	Single arm cohort	1 month + treatment time	Urban	Immigrants and refugees in Rochestar, MN	Attended adult education center and no history of TST+	Venue-based (adult education center)	1	Fixed	Fixed	Fixed	Adult education center/community center with oonsite health clinic.	March 2009	Apr 2009	1-2 mon	Used community based participatory research to design screening strategy	0	0	0	0	0	0	0	0	0	1	1	0	0	No	0	0	Language and cultural barriers, stigma related to TB	0.94	59.8% Male, Born in 7+ regions (Africa, Latin America, Asia, United States, Europe, Middle East, Oceana), Age > 18 yr	0	NR	584	244	298	298	266	259	48	45	36	NR	23	None
